# Supplementary material for: GIS- and Multivariate-Based Approaches for Assessing Potential Environmental Hazards in Some Areas of Southwestern Saudi Arabia
Source: Toxics. 2024 Aug 3;12(8):569. doi: 10.3390/toxics12080569 (PMC11359128; doi:10.3390/toxics12080569)
Supplement: Supplementary file 1 [file toxics-12-00569-s001.zip]

Archive with 1 entries (1 files):
- toxics-3091073-supplementary.pdf
